# Supplementary material for: Intratumoral immunotherapy using platelet-cloaked nanoparticles enhances antitumor immunity in solid tumors
Source: Nat Commun. 2021 Mar 31;12:1999. doi: 10.1038/s41467-021-22311-z (PMC8012593; doi:10.1038/s41467-021-22311-z)
Supplement: Supplementary file 4 — Source Data. [file 41467_2021_22311_MOESM4_ESM.xlsx]

## Sheet: Fig.1
	Figure 1a
		Cells positive (%)
	P-selectin	41
	Annexin V	28.25
	CD42b	89.95
	CD41/61	26.75
	Figure 1b
		Thrombin (μM)
		PRP	Lysate	Membrane
	Replicate	0.0675155	1.47814	0
	Replicate	0.066302	1.49223	0
	Replicate	0.065559	1.50839	0
	Mean	0.0664588	1.49292	0
	SD	0.000987634	0.0151377	0
	Figure 1c
		ADP (μM)
		PRP	Lysate	Membrane
	Replicate	18.0034	29.0615	3.20158
	Replicate	18.0564	28.699	3.16073
	Replicate	17.7992	28.5194	3.25924
	Mean	17.953	28.76	3.20718
	SD	0.135805	0.27614	0.0494916
	Figure 1d
		Size (nm)					PDI
		Replicate	Replicate	Replicate	Mean	SD	Replicate	Replicate	Replicate	Mean	SD
	Bare NPs	104.1	103.2	101.4	102.9	1.37477	0.062	0.092	0.068	0.074	0.0158745
	NP-Res	118	117.2	118.6	117.933	0.702377	0.175	0.123	0.192	0.163333	0.035949
	PNP	118.3	130.8	133.7	127.6	8.18352	0.198	0.128	0.175	0.167	0.0356791
	PNP-Res	115.8	125.2	129.5	123.5	7.00643	0.192	0.17	0.185	0.182333	0.0112398
	Figure 1e
		Zeta potential (mV)
		Bare NP	NP-Res	PNP	PNP-Res
	Replicate	-32	-27.5	-33.7	-28.3
	Replicate	-31.3	-29.3	-31.8	-28.8
	Replicate	-32.3	-29.3	-33.6	-27.5
	Mean	-31.8667	-28.7	-33.0333	-28.2
	SD	0.51316	1.03923	1.06927	0.655744
	Figure 1h
		Release (%)
	Time (h)	NP-Res	PNP-Res
	0	0	0
	0.5	17.9	17.3
	1	27.7	26.4
	2	37.4	35.2
	4	44	42.3
	6	50.6	48.3
	8	56.7	54.6
	24	64.2	62
	48	72.8	69.9
	72	80.9	78.1
	144	88.6	89.1

## Sheet: Fig.2
	Figure 2a
		MFI (arb. units) × 105
		Control					PEG-NP					PNP
		Replicate	Replicate	Replicate	Mean	SD	Replicate	Replicate	Replicate	Mean	SD	Replicate	Replicate	Replicate	Mean	SD
	MC38	0.18003	0.05534	0.05761	0.09766	0.0713435	0.91934	0.9688	1.09378	0.993973	0.0899033	2.59148	2.5185	2.35973	2.4899	0.118492
	HT-29	0.35233	0.0327	0.04511	0.14338	0.181062	1.29434	1.30624	1.13185	1.24414	0.0974307	4.2	3.84878	3.61676	3.88851	0.293643
	4T1	0.03583	0.03721	0.056	0.0430133	0.0112679	0.99358	0.95995	0.6193	0.85761	0.207066	3.17219	3.69102	3.443	3.4354	0.259498
	MDA-MB-231	0.08833	0.09194	0.08956	0.0899433	0.00183527	1.93819	2.0421	1.66773	1.88267	0.193261	2.75436	2.85736	2.735	2.78224	0.0657721
	Figure 2b
		MFI (arb. units) × 105
		Control					PEG					PNP
		Replicate	Replicate	Replicate	Mean	SD	Replicate	Replicate	Replicate	Mean	SD	Replicate	Replicate	Replicate	Mean	SD
	MC38	0.05971	0.05788	0.05597	0.0578533	0.00187014	0.65843	0.54538	0.54357	0.58246	0.0657982	2.29833	1.82469	1.99454	2.03919	0.239956
	HT-29	0.03118	0.03386	0.03054	0.03186	0.00176136	1.07571	1.25901	1.32858	1.2211	0.130628	3.65845	3.58458	3.485	3.57601	0.087042
	4T1	0.04318	0.03473	0.06006	0.04599	0.0128967	0.3982	0.46471	0.3933	0.418737	0.0398894	2.82974	2.91932	3.46669	3.07192	0.344805
	MDA-MB-231	0.07775	0.07446	0.07489	0.0757	0.00178832	0.90258	1.25324	1.1248	1.09354	0.177408	2.95838	3.10055	2.93641	2.99845	0.0891038
	Figure 2c
		Retention (%)
		PEG-NP					PNP
	Time (h)	Replicate	Replicate	Replicate	Mean	SEM	Replicate	Replicate	Replicate	Mean	SEM
	0	100	100	100	100	0	100	100	100	100	0
	3	43.46	21.753	67.696	44.303	13.2693	34.037	31.328	63.22	42.8617	10.2092
	6	74.146	12.972	62.612	49.91	18.7667	37.407	25.177	47.871	36.8183	6.5578
	24	27.537	21.101	35.993	28.2103	4.31211	45.332	70.707	22.849	46.296	13.8238
	48	0.12	18.74	15.049	11.303	5.69211	34.64	52.359	17.982	34.9937	9.92536
	96	0	31.607	0.131	10.5793	10.5139	29.722	48.226	3.459	27.1357	12.9877
	168	0	38.213	0	12.7377	12.7377	0.719	38.186	0	12.9683	12.6105
	Figure 2e
		Plasma R848 (ng mL-1)
		Free R848					PEG-NP-R848					PNP-R848
	Time (h)	Replicate	Replicate	Replicate	Mean	SEM	Replicate	Replicate	Replicate	Mean	SEM	Replicate	Replicate	Replicate	Mean	SEM
	0.083	103	210	252	188.333	44.3559	26	63	69	52.6667	13.4454	50	44	51	48.3333	2.18581
	0.5	156	151	192	166.333	12.9142	48	65	71	61.3333	6.88799	66	48	34	49.3333	9.26163
	1	71	109	171	117	29.1433	12	36	33	27	7.54983	19	10	35	21.3333	7.31057
	4	21	0	0	7	7	0	0	0	0	0	0	0	0	0	0
	24	0	0	0	0	0	0	0	0	0	0	0	0	0	0	0
	48	0	0	0	0	0	0	0	0	0	0	0	0	0	0	0
	72	0	0	0	0	0	0	0	0	0	0	0	0	0	0	0
	Figure 2f
		Tumor R848 (µg)
		PEG-NP-R848						PNP-R848
	Time (h)	Replicate	Replicate	Replicate	Replicate	Mean	SEM	Replicate	Replicate	Replicate	Replicate	Mean	SEM
	1	2.16	2.77	2.4	2.77	2.525	0.172852	2.95	4.09	3.65	4.64	3.8325	0.412375
	4	2.47	2.92	2.53	2.9	2.705	0.137477	3.76	2.46	5.06	2.87	3.5375	0.664503
	8	1.31	1.32	1.24	1.32	1.2975	0.0222985	1.73	1.79	1.71	2.08	1.8275	0.0991492
	24	0.15	0.07	0.57	0.28	0.2675	0.1267	0.64	1.22	0.55	1.29	0.925	0.221635
	48	0.06	0.04	0.05	0.05	0.05	0.00471405	0.82	0.77	0.73	0.53	0.7125	0.0733901
	72	0	0	0	0	0	0	0.3	1.07	0.73	0.88	0.745	0.18918

## Sheet: Fig.3
	Figure 3a
		TLR7 response ratio
		Free R848								PNP-R848								PNP
	R848 (ng mL-1)	Replicate	Replicate	Replicate	Replicate	Replicate	Replicate	Mean	SD	Replicate	Replicate	Replicate	Replicate	Replicate	Replicate	Mean	SD	Replicate	Replicate	Replicate	Replicate	Mean	SD
	0.1	1.00634	0.99366	1.02026	0.97974	0.97703	1.02297	1	0.0197816	1.03066	1.07505	1.00203	0.98379	0.98009	1.00459	1.0127	0.0354652	0.95812	1.04188	1.01942	0.98058	1	0.0376924
	0.97656	1.074	1.0148	1.0689	0.98278	0.96478	1.03522	1.02341	0.0445658	0.99683	0.98414	0.99797	1.07396	1.20776	1.04135	1.05033	0.0841524	1.02618	1.03665	1.00307	1.01601	1.02048	0.0143416
	1.95313	1.11416	1.25159	1.08916	1.08815	1.073	1.15978	1.12931	0.0672121	1.33615	1.34884	1.24519	1.17629	1.51914	1.43747	1.34385	0.124407	0.94045	1.07723	0.98603	1.09302	1.02418	0.0730739
	3.90625	1.29704	1.59831	1.24316	1.15704	1.24451	1.26187	1.30032	0.1531	1.48414	2.03594	1.35258	1.37791	1.80398	1.84992	1.65074	0.283769	0.94175	1.125	1.09915	1.06031	1.05655	0.0810213
	7.8125	2.02537	2.38372	2.02432	2.11145	2.15314	2.59316	2.21519	0.227305	2.03805	3.09725	2.02938	1.94225	2.80653	2.89944	2.46882	0.519683	1.00589	1.00851	1.04123	0.98739	1.01076	0.0223857
	15.625	4.50951	5.50106	4.25633	5.43566	4.90046	6.41041	5.1689	0.782621	6.80973	5.1871	6.55015	5.38906	5.98877	5.52935	5.90903	0.65793	0.92866	0.98364	0.98126	1.00443	0.974498	0.0322818
	31.25	8.99049	8.76744	8.19352	9.41337	8.52578	10.3686	9.0432	0.769703	9.0814	9.45666	9.32421	10.5015	10.9137	10.6187	9.98269	0.782698	0.96793	0.98102	0.94514	1.01329	0.976845	0.0284626
	62.5	11.5814	12.1025	11.9828	11.9777	12.3349	13.0618	12.1735	0.49909	13.8679	13.1332	14.6991	12.7741	13.3456	13.3047	13.5208	0.677356	0.89332	1.00458	1.22453	0.96968	1.02303	0.142143
	125	14.2696	14.1353	14.0344	14.1277	14.0602	14.1858	14.1355	0.0853992	14.6808	14.2093	14.1793	14.1834	15.0567	15.2813	14.5985	0.486302	0.91558	1.05497	1.05963	1.11141	1.0354	0.0838738
	250	15.0994	14.6575	14.9402	13.923	15.1608	15.1312	14.8187	0.476761	15.4397	15.7685	15.1266	14.9524	16.0592	15.9275	15.5457	0.446761	0.93717	1.00916	1.04668	1.04191	1.00873	0.0505376
	500	15.0085	15.2082	15.0709	15.54	15.465	16.6799	15.4954	0.617367	15.4577	15.5719	15.8227	16.1317	17.0475	17.1853	16.2028	0.745864	0.95223	1.04647	1.01124	1.01601	1.00649	0.0393943
	1000	16.7146	14.9144	16.3769	16.1854	16.1266	15.9061	16.0373	0.613529	15.759	16.8658	16.6292	15.7497	16.4186	17.0148	16.4062	0.54431	1.01702	1.10275	1.02624	1.13049	1.06913	0.0561259
	Figure 3b
		TLR8 response ratio
		Free R848								PNP-R848								PNP
	R848 (ng mL-1)	Replicate	Replicate	Replicate	Replicate	Replicate	Replicate	Mean	SD	Replicate	Replicate	Replicate	Replicate	Replicate	Replicate	Mean	SD	Replicate	Replicate	Replicate	Replicate	Mean	SD
	0.1	0.992188	1.02734	0.980469	0.926183	1.01672	1.0571	1	0.0451191	0.953032	1.01324	1.03373	1.01509	0.989937	0.994969	1	0.0278333
	9.76562	1.02083	1.05729	1.01953	1.03263	0.950653	1.00449	1.01424	0.0357811	0.999146	0.969684	1.02476	0.963522	0.996226	1.01509	0.994739	0.0242478	0.950785	1.05261	0.968737	1.0181	0.997558	0.0464433
	19.5312	1.08594	1.03906	1.30469	1.13051	1.25041	1.01795	1.13809	0.116094	1.02605	1.10162	1.00171	1.0805	0.957233	1.07925	1.04106	0.0556465	1.03479	1.04625	1.05389	0.972439	1.02684	0.0371069
	39.0625	1.26172	1.17448	1.51042	1.25652	1.77161	1.18556	1.36005	0.235484	1.14261	1.20154	1.17464	1.11195	1.2088	1.20377	1.17389	0.039222	1.00551	1.06534	0.929247	1.01069	1.0027	0.0559481
	78.125	2.39974	2.62891	2.44401	2.53997	2.15457	2.83483	2.50034	0.229275	1.56789	1.86251	2.18403	1.45283	2.79371	1.94843	1.96823	0.482797	0.940602	0.946966	0.940354	0.971205	0.949782	0.0146063
	156.25	4.78646	4.66667	4.74479	4.75938	4.61868	4.79241	4.72806	0.0700656	2.27754	3.01409	4.52178	3.21006	5.64906	5.65786	4.05506	1.43421	1.04115	1.00551	0.919375	1.00082	0.991717	0.0514804
	312.5	8.89583	8.77214	8.98568	8.66232	9.03181	9.01224	8.89333	0.14826	5.47481	9.27925	9.11913	6.36101	9.98491	9.85535	8.34574	1.9296	1.07807	1.03988	1.03044	1.04031	1.04717	0.0210914
	625	14.0495	13.987	14.3854	12.3927	12.7781	12.7353	13.388	0.846126	11.6772	15.7391	15.5777	11.2755	15.6956	14.8843	14.1416	2.09136	1.11625	1.09207	1.08967	0.998355	1.07409	0.0518948
	1250	17.7604	17.7878	17.6367	16.9894	16.763	16.0657	17.1672	0.687865	17.1956	20.0201	18.8672	16.0327	19.6981	19.3874	18.5335	1.57803	1.23589	1.1748	1.29206	1.14027	1.21076	0.0670907
	2500	19.349	18.5781	19.1081	20.2047	19.1856	17.6611	19.0144	0.847191	20.7374	21.3305	20.5914	20.6767	21.6604	21.4088	21.0675	0.452886	1.56937	1.42554	1.78939	1.39696	1.54531	0.179356
	5000	22.875	23.4193	23.082	21.8393	22.3042	22.0828	22.6004	0.618516	20.8553	23.0162	22.5858	19.4528	23.8403	23.1145	22.1441	1.65399	2.35087	1.7221	2.37186	1.7573	2.05053	0.359307
	10000	20.8594	21.2578	21.306	19.3666	19.856	19.7728	20.4031	0.839605	22.3527	21.2075	20.9206	21.2415	21.4402	20.527	21.2816	0.613057	2.51761	2.46542	2.36322	2.46072	2.45174	0.0643975
	Figure 3e
		IL-6 (ng mL-1)
	R848 (ng mL-1)	PNP-R848	Free R848
	222.222	8.17857	10.583
	74.0741	8.40221	9.3888
	24.6914	8.1946	7.65348
	8.23045	2.39691	2.71575
	2.74348	0	0
	0.914495	0	0
	Figure 3f
		TNFα (ng mL-1)
		PNP-Res		Free Res
	R848 (ng mL-1)	Replicate	Replicate	Replicate	Replicate
	0.91	0.00471875	0.00521875	0.00428125	0.00475
	2.74	0.0306875	0.0311562	0.0403437	0.0433125
	8.23	0.744	0.774406	0.815562	0.76125
	24.69	0.825438	0.855281	0.926125	0.900687
	74.07	0.754875	0.762437	0.902563	0.910781
	Figure 3g
		IL-12p40 (ng mL-1)
		PNP-Res		Free Res
	R848 (ng mL-1)	Replicate	Replicate	Replicate	Replicate
	0.304	0.0245454	0.0507273	0	0
	0.91	-2.8e-17	0.0250909	0.00545455	0.006
	2.74	0.114546	0.118364	0.218182	0.207818
	8.23	5.63182	5.358	3.39982	3.83618
	24.69	4.48964	3.95782	4.01509	4.08655
	74.07	3.33273	3.354	3.30273	4.20764
	Figure 3h
		MFI (arb. units) × 107
		PEG-NP						PNP
		Replicate	Replicate	Replicate	Replicate	Mean	SD	Replicate	Replicate	Replicate	Replicate	Mean	SD
	CD45+	0.225687	0.200725	0.209008	0.158248	0.198417	0.0287209	2.48341	2.23979	2.15062	2.18655	2.26509	0.150083
	CD11b+	0.0744526	0.0835272	0.0737539	0.0653361	0.0742675	0.00743438	1.37787	1.287	1.13842	1.53436	1.33441	0.165862
	CD11c+	0.173541	0.152433	0.157435	0.0971863	0.145149	0.0332193	2.97569	3.07896	2.92171	2.9457	2.98052	0.069246
	Figure 3i
		MFI (arb. units) × 107
		PEG-NP						PNP
		Replicate	Replicate	Replicate	Replicate	Mean	SD	Replicate	Replicate	Replicate	Replicate	Mean	SD
	CD45+	0.225028	0.197365	0.199484	0.200445	0.20558	0.0130286	1.31765	1.36242	1.21093	1.36403	1.31376	0.0718391
	CD11b+	0.0611158	0.0702069	0.0653957	0.0604444	0.0642907	0.0045128	0.497901	0.544837	0.482997	0.507878	0.508403	0.026353
	CD11c+	0.191964	0.178555	0.174675	0.194385	0.184895	0.00974149	1.65815	1.76425	1.58609	1.75802	1.69163	0.0855216
	Figure 3j
		Norm. MFI (arb. units) × 108
		PEG-NP						PNP
	Time (h)	Replicate	Replicate	Replicate	Replicate	Mean	SD	Replicate	Replicate	Replicate	Replicate	Mean	SD
	1 h	0.235144	0.412242	0.103726	0.113843	0.216239	0.143665	0.86292	2.01635	3.02484	2.71272	2.15421	0.958535
	4 h	0.34632	0.587168	0.131008		0.354832	0.228199	2.85775	1.17648	1.55624		1.86349	0.881742
	24 h	0.20445	1.13498	0.33831		0.559247	0.503072	0.579036	1.30644	1.7302		1.20523	0.582218
	Figure 3k
		Norm. MFI (arb. units) × 108
		PEG-NP						PNP
	Time (h)	Replicate	Replicate	Replicate	Replicate	Mean	SD	Replicate	Replicate	Replicate	Replicate	Mean	SD
	1 h	0.223262	0.273315	0.112013	0.0656043	0.168549	0.0962002	0.95681	1.33144	3.4408	3.16197	2.22275	1.26
	4 h	0.277045	0.49837	0.0626857		0.279367	0.217851	3.88623	1.88415	2.4983		2.75623	1.02566
	24 h	0.235787	1.05657	0.29164		0.527999	0.458607	1.18338	2.85831	2.78748		2.27639	0.947237
	Figure 3l
		Norm. MFI (arb. units) × 108
		PEG-NP						PNP
	Time (h)	Replicate	Replicate	Replicate	Replicate	Mean	SD	Replicate	Replicate	Replicate	Replicate	Mean	SD
	1 h	0.316157	0.375173	0.156377	0.0900869	0.234449	0.133435	1.21086	1.60886	3.84048	3.51912	2.54483	1.32709
	4 h	0.374731	0.666	0.0825671		0.374433	0.291717	4.07407	2.25917	3.12676		3.15333	0.907742
	24 h	0.357742	1.38719	0.407056		0.717329	0.58064	1.87636	3.25632	3.2238		2.78549	0.7875

## Sheet: Fig.4
	Figure 4b
		Tumor volume (mm3)
		Control									Free R848									PEG-NP-R848									PNP-R848
	Time (day)	Replicate	Replicate	Replicate	Replicate	Replicate	Replicate	Replicate	Mean	SEM	Replicate	Replicate	Replicate	Replicate	Replicate	Replicate	Replicate	Mean	SEM	Replicate	Replicate	Replicate	Replicate	Replicate	Replicate	Replicate	Mean	SEM	Replicate	Replicate	Replicate	Replicate	Replicate	Replicate	Replicate	Replicate	Mean	SEM
	0	29.0243	31.9946	23.409	24.6977	27.6619	27.2194	26.0443	27.1502	1.0744	35.4595	36.2559	36.6626	38.56	34.135	41.6226	46.0631	38.3941	1.57046	22.9074	27.2562	29.9263	28.3404	25.6399	33.5405	32.8318	28.6346	1.44014	29.9538	41.7065	31.8937	33.8302	35.4052	37.76	36.3724	31.2096	34.7664	1.36966
	2	78.0226	87.2479	93.1574	75.3418	51.1523	51.1214	79.3166	73.6229	6.23587	55.8308	46.9319	54.0004	46.216	59.175	38.6775	33.273	47.7292	3.5517	19.3026	26.8888	42.2964	34.3619	28.703	35.8839	42.9108	32.9068	3.23002	38.7865	39.125	44.7561	44.5361	46.7775	55.3978	45.4661	59.8998	46.8431	2.60397
	4	57.8676	94.2027	90.5185	95.4661	50.3767	54.3304	69.6773	73.2056	7.49807	54.1471	54.1055	49.3732	65.4731	64.4486	37.7928	28.3987	50.5341	5.10896	34.1835	35.9047	68.7379	41.6758	26.4654	20.6696	23.4897	35.8752	6.15208	34.9711	33.7811	36.8843	43.2361	68.945	44.9061	48.205	64.3923	46.9151	4.67857
	6	80.2054	144.464	154.315	115.916	44.8287	73.8609	97.5551	101.592	14.8705	73.5403	68.2765	29.155	47.5193	40.9823	25.0498	0	40.6462	9.66118	49.0848	32.3872	133.74	39.4754	36.6047	26.379	20.8865	48.3654	14.6389	74.9732	40.9242	51.421	65.676	60.3852	48.0368	74.848	64.7916	60.132	4.39246
	8	105.191	188.433	262.51	172.198	46.4458	92.4338	113.492	140.1	27.308	109.15	113.175	43.2206	52.4262	39.037	14.8731	91.3245	66.1723	14.4524	53.2054	25.6789	197.622	66.3694	42.4836	27.4533	16.7686	61.3687	23.6172	88.0103	63.5248	57.0454	70.9248	83.3801	81.6484	75.6591	74.5642	74.3446	3.66337
	10	107.414	376.18	142.201	253.117	31.2822	117.061	136.241	166.214	42.871	152.521	137.276	36.1315	48.5243	33.5215	0	191.24	85.602	27.6758	71.75	27.1916	289.338	54.4231	33.7953	27.7463	12.5899	73.8335	36.6699	53.6923	58.3064	26.9667	32.2203	60.3116	76.5053	43.9562	46.9675	49.8658	5.64377
	12	172.751	596.026	198.249	451.537	44.22	160.736	239.609	266.161	71.9772	249.993	312.982	27.0642	58.2736	20.8012	0	138	115.302	46.5468	126.809	16.1637	412.127	60.4422	26.1284	29.737	0	95.9153	54.9919	42.2461	51.5316	21.3025	25.2887	52.4693	44.8429	40.3501	38.378	39.5512	3.9734
	14	289.573	905.192	464.489	743.321	47.6997	256.338	452.328	451.277	111.112	346.598	418.269	29.3849	46.5813	21.231	0	228.501	155.795	65.6236	173.713	14.8447	649.823	80.4823	42.2703	29.137	0	141.467	87.5172	10.7939	36.3412	20.1586	25.4739	37.5451	32.4681	17.8608	25.0208	25.7078	3.31181
	16	465.916	1492.76	1082.7	1431.82	121.941	449.316	602.275	806.675	200.723	524.652	565.651	38.9247	60.1675	0	0	288.958	211.193	94.0661	449.789	4.08223	885.745	155.098	73.4495	17.4785	0	226.52	125.114	30.1318	0	33.7096	21.0721	0	0	0	10.2854	11.8999	5.10817
	18	*	*	*	*	*	*	*			867.483	1648.53	98.8428	113.363	0	0	327.391	436.516	232.285	788.589	0	1692.38	272.88	142.347	18.4559	0	416.379	237.421	4	0	13.0098	12.9672	0	0	0	12.1945	5.27144	2.23529
	20																												0	0	0	0	0	0	0	10.976	1.372	1.372
		* Animal was euthanized.
	Figure 4c
		Tumor volume (mm3)
		Control (initial challenge)
	Time (day)	Replicate	Replicate	Replicate	Replicate	Replicate	Replicate	Replicate
	0	29.0243	31.9946	23.409	24.6977	27.6619	27.2194	26.0443
	2	78.0226	87.2479	93.1574	75.3418	51.1523	51.1214	79.3166
	4	57.8676	94.2027	90.5185	95.4661	50.3767	54.3304	69.6773
	6	80.2054	144.464	154.315	115.916	44.8287	73.8609	97.5551
	8	105.191	188.433	262.51	172.198	46.4458	92.4338	113.492
	10	107.414	376.18	142.201	253.117	31.2822	117.061	136.241
	12	172.751	596.026	198.249	451.537	44.22	160.736	239.609
	14	289.573	905.192	464.489	743.321	47.6997	256.338	452.328
	16	465.916	1492.76	1082.7	1431.82	121.941	449.316	602.275
	18	947.528	2299.57	1958.39	2624.3	218.714	727.21	1129.2
	20	1413.09	*	*	*	393.965	942.581	1640.69
	22	2225.14				622.205	1820.41	2283.02
	24	*				1372.06	*	*
	26					1562.52
		Tumor volume (mm3)
		Control (re-challenge 1)
	Time (day)	Replicate2	Replicate2	Replicate2	Replicate2	Replicate2
	56	0	0	0	0	0
	58	29.4319	5.324	12.9672	25.3265	14.8955
	60	49.4811	26.1568	27.436	49.9311	59.5483
	62	96.0897	48.9861	76.9749	96.462	111.416
	64	170.355	148.875	172.602	126.746	193.011
	66	185.723	388.575	179.801	141.075	264.631
	68	209.67	469.803	202.324	170.102	460.92
	70	222.588	818.689	419.438	210.389	831.271
	72	335.809	934.407	470.073	228.431	1071.07
	74	525.5	1127.51	1111.22	523.826	1852.75
	76	1058.44	1759.13	1909.18	737.867	2831.21
	78	1418.47	2180.41	2940.77	1197.2	3361.76
		Tumor volume (mm3)
		Control (re-challenge 2)
	Time (day)	Replicate3	Replicate3	Replicate3	Replicate3	Replicate3
	140	0	0	0	0	0
	142	31.2854	28.7562	15.3321	14.3263	32.2406
	144	85.9398	105.322	53.5859	52.577	37.044
	146	83.0622	190.439	110.174	94.0663	37.3092
	148	134.309	209.366	136.449	101.649	136.448
	150	315.295	338.493	300.324	218.84	352.768
	152	442.646	462.426	309.878	297.706	651.651
	154	557.311	1085.75	405.035	281.749	841.628
	156	692.055	2454.08	845.885	901.911	2469.53
	158	1036.84	*	1270.67	2034.86	*
	160	1652.43	*	1648.1	3539.2	*
		Tumor volume (mm3)
		Free R848
	Time (day)	Replicate	Replicate	Replicate	Replicate	Replicate	Replicate	Replicate
	0	35.4595	36.2559	36.6626	38.56	34.135	41.6226	46.0631
	2	55.8308	46.9319	54.0004	46.216	59.175	38.6775	33.273
	4	54.1471	54.1055	49.3732	65.4731	64.4486	37.7928	28.3987
	6	73.5403	68.2765	29.155	47.5193	40.9823	25.0498	0
	8	109.15	113.175	43.2206	52.4262	39.037	14.8731	91.3245
	10	152.521	137.276	36.1315	48.5243	33.5215	0	191.24
	12	249.993	312.982	27.0642	58.2736	20.8012	0	138
	14	346.598	418.269	29.3849	46.5813	21.231	0	228.501
	16	524.652	565.651	38.9247	60.1675	0	0	288.958
	18	867.483	1648.53	98.8428	113.363	0	0	327.391
	20	1238.93	2124.72	196.187	166.364	0	0	467.728
	22	1772.14	*	268.859	299.076	0	0	926.392
	24	*		526.05	568.54	0	0	2445.6
	26			952.84	798.41	0	0	*
	29			1816.7	1749.8	0	0
	31			2614.3	2171.3	0	0
	33			*	*	0	0
	56					0	0
	58					15.1815	20.6508
	60					14.22	21.7064
	62					25.6191	26.981
	64					10.5497	16.6821
	66					9.04064	4.80249
	68					0	4.11034
	70					0	0
	72					0	0
	74					0	0
	76					0	0
	78					0	0
	80					0	0
	82					0	0
	84					0	0
	86					0	0
	88					0	0
	90					0	0
	92					0	0
	94					0	0
	96					0	0
	98					0	0
		Tumor volume (mm3)
		PEG-NP-R848
	Time (day)	Replicate	Replicate	Replicate	Replicate	Replicate	Replicate	Replicate
	0	22.9074	27.2562	29.9263	28.3404	25.6399	33.5405	32.8318
	2	19.3026	26.8888	42.2964	34.3619	28.703	35.8839	42.9108
	4	34.1835	35.9047	68.7379	41.6758	26.4654	20.6696	23.4897
	6	49.0848	32.3872	133.74	39.4754	36.6047	26.379	20.8865
	8	53.2054	25.6789	197.622	66.3694	42.4836	27.4533	16.7686
	10	71.75	27.1916	289.338	54.4231	33.7953	27.7463	12.5899
	12	126.809	16.1637	412.127	60.4422	26.1284	29.737	0
	14	173.713	14.8447	649.823	80.4823	42.2703	29.137	0
	16	449.789	4.08223	885.745	155.098	73.4495	17.4785	0
	18	788.589	0	1692.38	272.88	142.347	18.4559	0
	20	1214.41	0	3560.69	491.555	232.042	4.98629	0
	22	2153.09	0	*	881.305	368.2	7.32974	0
	24	*	0		1632.93	927.362	7.4857	0
	26		0		2847.02	1282.94	34.0135	0
	29		0		*	2774.28	67.4461	0
	31		0			*	128.226	0
	33		0				282.582	0
	36		0				354.5	0
	38		0				663.94	0
	40		0				1125.2	0
	42		0				1357.7	0
	44		0				1556.5	0
	46		0				1812.54	0
	48		0				2249.5	0
	50		0				*	0
	52		0					0
	54		0					0
	56		0					0
	58		13.9864					84.4772
	60		16.7273					52.1764
	62		29.4319					92.2947
	64		6.912					52.6019
	66		0					29.4657
	68		0					21.7219
	70		0					13.0468
	72		0					0
	74		0					0
	76		0					0
	78		0					0
	80		0					0
	82		0					0
	84		0					0
	86		0					0
	88		0					0
	90		0					0
	92		0					0
	94		0					0
	96		0					0
	98		0					0
		Tumor volume (mm3)
		PNP-R848
	Time (day)	Replicate	Replicate	Replicate	Replicate	Replicate	Replicate	Replicate	Replicate
	0	29.9538	41.7065	31.8937	33.8302	35.4052	37.76	36.3724	31.2096
	2	38.7865	39.125	44.7561	44.5361	46.7775	55.3978	45.4661	59.8998
	4	34.9711	33.7811	36.8843	43.2361	68.945	44.9061	48.205	64.3923
	6	74.9732	40.9242	51.421	65.676	60.3852	48.0368	74.848	64.7916
	8	88.0103	63.5248	57.0454	70.9248	83.3801	81.6484	75.6591	74.5642
	10	53.6923	58.3064	26.9667	32.2203	60.3116	76.5053	43.9562	46.9675
	12	42.2461	51.5316	21.3025	25.2887	52.4693	44.8429	40.3501	38.378
	14	10.7939	36.3412	20.1586	25.4739	37.5451	32.4681	17.8608	25.0208
	16	30.1318	0	33.7096	21.0721	0	0	0	10.2854
	18	4	0	13.0098	12.9672	0	0	0	12.1945
	20	0	0	0	0	0	0	0	10.976
	22	0	0	0	0	0	0	0	0
	24	0	0	0	0	0	0	0	0
	26	0	0	0	0	0	0	0	0
	28	0	0	0	0	0	0	0	0
	30	0	0	0	0	0	0	0	0
	32	0	0	0	0	0	0	0	0
	34	0	0	0	0	0	0	0	0
	36	0	0	0	0	0	0	0	0
	38	0	0	0	0	0	0	0	0
	42	0	0	0	0	0	0	0	0
	44	0	0	0	0	0	0	0	0
	48	0	0	0	0	0	0	0	0
	52	0	0	0	0	0	0	0	0
	56	0	0	0	0	0	0	0	0
	58	32.9696	27.436	55.296	27.0051	34.4605	42.592	39.7535	39.7535
	60	20.7109	13.099	24.3136	20.5318	27.6532	39.4768	33.9587	35.479
	62	0	9.30481	18.1323	10.976	6.40645	6.48894	10.976	9.19987
	64	0	0	0	0	0	0	0	9.8415
	66	0	0	0	0	0	0	0	0
	68	0	0	0	0	0	0	0	0
	70	0	0	0	0	0	0	0	0
	72	0	0	0	0	0	0	0	0
	74	0	0	0	0	0	0	0	0
	76	0	0	0	0	0	0	0	0
	78	0	0	0	0	0	0	0	0
	80	0	0	0	0	0	0	0	0
	82	0	0	0	0	0	0	0	0
	84	0	0	0	0	0	0	0	0
	86	0	0	0	0	0	0	0	0
	88	0	0	0	0	0	0	0	0
	90	0	0	0	0	0	0	0	0
	92	0	0	0	0	0	0	0	0
	94	0	0	0	0	0	0	0	0
	96	0	0	0	0	0	0	0	0
	98	0	0	0	0	0	0	0	0
	102	0	0	0	0	0	0	0	0
	106	0	0	0	0	0	0	0	0
	110	0	0	0	0	0	0	0	0
	114	0	0	0	0	0	0	0	0
	118	0	0	0	0	0	0	0	0
	122	0	0	0	0	0	0	0	0
	126	0	0	0	0	0	0	0	0
	130	0	0	0	0	0	0	0	0
	134	0	0	0	0	0	0	0	0
	138	0	0	0	0	0	0	0	0
	140	0	0	0	0	0	0	0	0
	142	33.7096	23.8713	20.891	33.9587	68.694	30.3492	55.6423	30.8149
	144	32.4824	41.4409	31.5224	51.5809	50.5973	60.2769	58.1071	63.1787
	146	21.2543	11.9439	32.9696	41.1564	48.668	32.7254	49.9487	49.3425
	148	8.58676	0	18.7977	20.891	16.6931	12.1945	46.7883	9.73255
	150	5.82188	0	0	10.1843	0	0	16.6349	7.26339
	152	0	0	0	6.912	0	0	0	0
	154	0	0	0	3.77856	0	0	0	0
	156	0	0	0	0	0	0	0	0
	158	0	0	0	0	0	0	0	0
	160	0	0	0	0	0	0	0	0
	162	0	0	0	0	0	0	0	0
	166	0	0	0	0	0	0	0	0
	190	0	0	0	0	0	0	0	0
	Figure 4d
		# of remaining animals
	Time (day)	Control	Free Res	PEG-NP-R848	PNP-Res
	0	8	7	7	8
	10	7	7	7	8
	12	5	7	7	8
	14	4	5	7	8
	16	4	5	6	8
	18	1	5	5	8
	20	0	5	4	8
	22	0	4	4	8
	33	0	4	3	8
	100	0	2	2	8
	190	0	2	2	8
	Figure 4e
		Body weight (g)
		Control									Free R848									PEG-NP-R848									PNP-R848
	Time (day)	Replicate	Replicate	Replicate	Replicate	Replicate	Replicate	Replicate	Mean	SD	Replicate	Replicate	Replicate	Replicate	Replicate	Replicate	Replicate	Mean	SD	Replicate	Replicate	Replicate	Replicate	Replicate	Replicate	Replicate	Mean	SD	Replicate	Replicate	Replicate	Replicate	Replicate	Replicate	Replicate	Replicate	Mean	SD
	0	17.1	16.6	19.1	16.6	18	17.7	17.9	17.8667	0.152753	18.1	18.3	16.2	19.5	16.7	17.6	19.2	17.9429	1.21499	18.4	15.7	13.8	18	15.5	18.5	17.7	16.8	1.80739	20.4	19.2	19.2	20.2	19.6	20.9	17.8	19.4	19.5875	0.947836
	2	17.2	16.5	18.7	16.5	18	18.1	18.7	18.2667	0.378594	17.9	18.1	17.6	19.2	16.4	17.8	19.1	18.0143	0.95119	18.3	15.9	15.7	17.9	18.3	18	17.9	17.4286	1.12652	20.5	18.9	18.6	19.7	19.3	20.5	17.3	19.2	19.25	1.04745
	4	17.3	17.1	19	16.9	18.3	18.6	18.3	18.4	0.173205	17.9	18.2	18.3	19.7	16.7	17.6	19.4	18.2571	1.03095	18.5	16.5	16	19	18.8	18.3	17.8	17.8429	1.16169	20.4	19.5	19	20	19.5	21.3	18	19.7	19.675	0.97064
	6	17.3	16.8	19.3	17.3	18.6	18.1	18.6	18.4333	0.288675	18.3	18.3	18.3	19.6	17.6	17.8	20	18.5571	0.899735	18.7	16.6	16.1	19.8	18.4	18.7	17.8	18.0143	1.29026	20.4	19.6	19.2	20.1	19.6	21	18	19.8	19.7125	0.88711
	8	17.5	16.5	19.1	17.2	18.9	18.6	19.1	18.8667	0.251661	18.4	19.4	18.8	20.3	17.7	18	19.9	18.9286	0.9759	19.2	17.1	16.8	20	19	19	18.1	18.4571	1.17169	21.2	20.8	19.4	20.9	19.7	21.3	18.3	20	20.2	1.04198
	10	18.1	17.6	19.8	17.4	19.5	18.7	19.6	19.2667	0.493288	19	19.3	19.2	20.7	17.6	18.3	20.5	19.2286	1.10712	19.3	17.2	16.8	19.9	19.8	19.3	18.2	18.6429	1.25546	21.7	20	19.8	20.5	20.3	22.3	18.6	20.1	20.4125	1.14447
	12	18.3	17.3	20.2	18	19.6	18.1	19.7	19.1333	0.896289	19	19.3	19.1	20.3	17.8	18.1	20.5	19.1571	1.00971	19.6	17.2	16.7	19.9	19.1	19.7	18.2	18.6286	1.28285	21.8	20.3	20.1	20.4	20.6	21.7	18.8	20	20.4625	0.962048
	14	17.8	16.7	19.8	17.5	19.5	18.5	18.7	18.9	0.52915	18.3	18.8	20.6	18.9	18.6	18.2	20.2	19.0857	0.938844	19.1	17.7	17	20.2	18.9	19.7	17.9	18.6429	1.1516	22.3	20.2	19.8	20	21.2	22	18.8	19.7	20.5	1.21538
	16	19	17.5	20.9	19	20.5	18.8	19.7	19.6667	0.85049	18.9	19.7	19.8	21.5	18.2	18.8	21.2	19.7286	1.23789	20.4	18.3	18.1	20.9	19.3	20.4	18.4	19.4	1.16619	22.9	20.6	19.8	21	22	23.1	19.5	20.6	21.1875	1.34954
	18	18.8	17.7	20.5	19.3	21.2	19.3	19.7	20.0667	1.00167	19.1	19.9	19	21.1	18.5	18.9	21.1	19.6571	1.0706	20.3	18.5	18.4	21.1	19.8	20	19	19.5857	0.995705	22.4	21	20.6	21.1	22.6	22.8	19.4	21	21.3625	1.1612
	20	19.6	18.5	20.3	19.8	21.4	19.2	19.4	20	1.21655																			22.7	21.1	20.3	21.2	22	23.1	19.5	20.8	21.3375	1.20823

## Sheet: Fig.5
	Figure 5a
		Relative MHC-II expression
		Naïve	Control							Free R848							PNP-R848
		Replicate	Replicate	Replicate	Replicate	Replicate	Replicate	Mean	SD	Replicate	Replicate	Replicate	Replicate	Replicate	Mean	SD	Replicate	Replicate	Replicate	Replicate	Replicate	Mean	SD
	CD11b+	1	1.47148	2.46883	1.33912	2.02376	1.43549	1.74774	0.48398	1.87208	1.87039	1.7491	1.79808	1.82343	1.82261	0.0518092	2.72192	2.43602	2.37422	2.42174	2.4803	2.48684	0.136758
	CD11c+	1	1.39247	2.29757	1.2701	1.90754	1.36944	1.64742	0.440172	1.78523	1.77213	1.66814	1.69977	1.73234	1.73152	0.048888	2.56377	2.18058	2.25184	2.24181	2.27494	2.30259	0.150112
	Figure 5b
		CD3+ cells (%)
		Naïve	Control	Free R848	PEG-NP-R848	PNP-R848
	Replicate	86.2	61.3	64.3	75.1	53.9
	Replicate		55.6	64.9	64.8	62.2
	Replicate		66.9	54.7	61.6	52.1
	Replicate		67.1	60.1	60.2	51.2
	Replicate		67.3	72.6	68.9	53.8
	Mean		63.64	63.32	66.12	54.64
	SD		5.15053	6.60015	6.03299	4.3787
	Figure 5c
		CD8+ cells (%)
		Naïve	Control	Free R848	PEG-NP-R848	PNP-R848
	Replicate	47	44.5	43.5	41.7	33.7
	Replicate		42.4	42.7	43.1	38.2
	Replicate		44.8	45.9	40	35.1
	Replicate		38.4	41.5	39.7	37.9
	Replicate		42.2	41.1	41.3	31.1
	Mean		42.46	42.94	41.16	35.2
	SD		2.55891	1.90997	1.37405	2.97321
	Figure 5d
		Proportion of CD4+ cells (%)
		Naïve	Control							Free R848							PNP-R848
		Replicate	Replicate	Replicate	Replicate	Replicate	Replicate	Mean	SD	Replicate	Replicate	Replicate	Replicate	Replicate	Mean	SD	Replicate	Replicate	Replicate	Replicate	Replicate	Mean	SD
	EMC	4.93	8.28	8.03	11.6	9.53	11.5	9.788	1.70627	13.7	9.86	14.5	10.9	9.08	11.608	2.38158	14.6	13.5	13.8	15.1	16.6	14.72	1.2276
	CMC	3.22	6.42	6.82	3.2	5.2	4.59	5.246	1.45553	7.43	6.13	8.28	6.67	4.39	6.58	1.46792	9.76	6.21	7.99	8.08	9.69	8.346	1.46336
	Figure 5e
		# of cells per mm2
		Control										Free R848								PNP-R848
		Replicate	Replicate	Replicate	Replicate	Replicate	Replicate	Replicate	Replicate	Mean	SD	Replicate	Replicate	Replicate	Replicate	Replicate	Replicate	Mean	SD	Replicate	Replicate	Replicate	Replicate	Replicate	Replicate	Mean	SD
	CD3+	286.62	431.302	541.632	480.297	582.553	466.12	864.745	893.184	568.307	210.659	565.37	594.023	409.888	678.828			562.027	112.285	1342.95	1096.74	850.632	1050.56			1085.22	202.314
	CD4+	226.55	111.75	101.2	97.1	173.83	83.51			132.323	55.8871	250.89	218.59	163.163	142.13	236.47	83.51	182.459	64.3352	543.8	725.99	376.28	458.28	747.88		570.446	163.301
	CD8+	125.79	35.7	58.71	66.33					71.6325	38.3809	101.4	335.9	263.92	357.71	366.26	114.52	256.618	120.718	736.76	244.61	267.94	626.18	533.37	489.34	483.033	195.219

## Sheet: Fig.6
	Figure 6b
		Tumor volume (mm3)
		Control								Free R848								PEG-NP-R848								PNP-R848
	Time (day)	Replicate	Replicate	Replicate	Replicate	Replicate	Replicate	Mean	SEM	Replicate	Replicate	Replicate	Replicate	Replicate	Replicate	Mean	SEM	Replicate	Replicate	Replicate	Replicate	Replicate	Replicate	Mean	SEM	Replicate	Replicate	Replicate	Replicate	Replicate	Replicate	Mean	SEM
	0	28.4969	22.6165	30.0603	31.6808	22.2372	27.096	27.0313	1.58555	31.9851	29.9482	31.9994	22.2427	30.5847	27.6954	29.0759	1.51268	39.6611	30.2913	29.0521	33.1767	29.3522	32.477	32.3351	1.61505	26.3224	24.2365	29.4766	29.9032	30.6581	29.5138	28.3518	1.02299
	2	50.8611	46.7636	55.3909	41.2776	43.9527	33.3281	45.2623	3.14222	42.9665	55.9353	57.9648	42.0112	43.8504	36.5386	46.5445	3.46092	37.8277	51.0582	69.4835	45.6422	30.7709	46.3303	46.8521	5.39028	61.0567	31.6731	42.5756	40.7066	51.9052	34.2877	43.7008	4.51679
	4	79.9074	82.0068	85.7555	104.284	75.0907	105.963	88.8346	5.34402	57.9102	56.8839	56.7913	86.1443	71.36	54.2481	63.8896	5.09659	67.9901	81.4727	133.103	59.4645	72.4517	70.5672	80.8415	10.847	56.2185	61.009	54.4403	60.2283	43.661	42.4215	52.9964	3.30629
	6	104.434	160.279	161.118	149.18	94.0556	125.962	132.505	11.8001	60.2762	96.2162	116.296	93.7288	105.279	71.3329	90.5215	8.57867	76.3382	68.5609	181.76	60.8316	115.884	90.0177	98.8987	18.3592	55.0081	58.9239	47.0106	51.03	47.0827	59.6551	53.1184	2.29564
	8	197.582	241.548	238.902	232.338	171.207	188.433	211.668	12.1616	87.4003	100.196	113.718	91.6116	80.4913	90.4736	93.9818	4.73064	118.565	82.0344	230.112	69.6216	70.7638	94.1398	110.873	24.9661	66.7095	61.852	42.9821	45.1117	50.164	54.537	53.5594	3.81846
	10	246.613	259.878	319.502	315.369	283.716	375.718	300.133	19.2135	96.6193	96.0221	95.4288	118.006	88.0679	120.125	102.378	5.43391	123.231	77.124	215.174	73.7521	101.149	118.088	118.086	21.1209	100.74	46.053	45.7514	63.7081	40.9896	64.125	60.2278	9.03537
	12	323.425	313.251	364.733	338.618	300.836	413.301	342.361	16.81	158.015	194.326	137.808	193.754	119.529	182.346	164.296	12.7024	184.01	74.58	290.395	54.8655	44.5156	62.2747	118.44	40.1882	73.2982	55.9177	53.958	85.1121	50.8035	56.7031	62.6321	5.5212
	14	376.901	455.748	514.071	439.295	423.675	518	454.615	22.2002	195.221	192.186	168.764	222.63	117.38	212.186	184.728	15.4346	163.271	61.6932	317.346	119.273	65.664	90.9285	136.363	39.3316	105.49	47.5773	59.2882	60.0292	55.7544	96.2959	70.7392	9.77686
	16	421.974	475.34	545.295	640.959	490.877	690.632	544.179	42.1624	228.094	284.177	208.011	319.209	189.211	340.233	261.489	25.3286	200.14	75.9347	431.85	153.707	73.5557	94.2589	171.574	55.8602	125.619	63.6048	65.5017	79.8568	62.8498	113.778	85.2017	11.3032
	18	769.665	706.245	825.409	598.75	704.356	858.243	743.778	38.4846	335.85	335.03	280.079	347.469	223.8	489.804	335.339	36.2866	313.245	79.5444	615.37	130.854	136.534	168.073	240.603	81.6094	178.538	144.342	68.6488	179.574	75.6167	164.9	135.27	20.6495
	20	794.721	821.932	887.655	897.265	859.096	785.401	841.012	19.3791	463.1	429.364	341.743	464.979	336.649	623.294	443.188	42.8728	611.381	213.744	702.404	302.089	202.519	210.451	373.765	91.507	268.017	114.501	107.354	151.209	131.804	217.041	164.988	26.1318
	22	928.47	983.654	986.586	1007.28	1019.26	1094.24	1003.25	22.2152	515.75	539.364	543.063	569.755	448.771	783.486	566.698	46.481	753.538	292.553	840.286	424.402	222.382	350.508	480.611	104.242	297.392	107.851	168.84	254.983	155.768	315.711	216.758	34.4632
	24	1027.88	1104.29	1383.38	1348.26	1145.51	1371.46	1230.13	63.5913	629.962	762.158	672.78	652.928	529.55	890.727	689.684	50.5032	931.413	445.671	971.021	532.922	374.442	429.794	614.211	108.696	364.016	74.7969	242.298	345.703	152.618	354.009	255.573	49.3386
	26	1244.86	1386.1	1399.06	1637.26	1528.03	1415.28	1435.1	54.7079	686.441	840.222	774.719	689.33	576.413	1117.07	780.699	76.5266	1103.25	551.171	1055.41	641.136	503.378	485.492	723.306	114.885	358.324	0	263.377	380.912	209.522	443.226	275.893	64.9366
	28	1315.23	1709.14	1498.3	1897.13	1828.4	2225.64	1745.64	130.123	867.465	1046.34	836.129	873.23	696.96	1363.33	947.242	94.8295	1094.72	569.854	1110.53	699.437	545.535	566.573	764.442	109.243	477.834	0	310.997	407.378	207.936	483.675	314.637	76.2021
	Figure 6c
		Tumor volume (mm3)
		Control
	Time (day)	Replicate	Replicate	Replicate	Replicate	Replicate	Replicate
	0	28.4969	22.6165	30.0603	31.6808	22.2372	27.096
	2	50.8611	46.7636	55.3909	41.2776	43.9527	33.3281
	4	79.9074	82.0068	85.7555	104.284	75.0907	105.963
	6	104.434	160.279	161.118	149.18	94.0556	125.962
	8	197.582	241.548	238.902	232.338	171.207	188.433
	10	246.613	259.878	319.502	315.369	283.716	375.718
	12	323.425	313.251	364.733	338.618	300.836	413.301
	14	376.901	455.748	514.071	439.295	423.675	518
	16	421.974	475.34	545.295	640.959	490.877	690.632
	18	769.665	706.245	825.409	598.75	704.356	858.243
	20	794.721	821.932	887.655	897.265	859.096	785.401
	22	928.47	983.654	986.586	1007.28	1019.26	1094.24
	24	1027.88	1104.29	1383.38	1348.26	1145.51	1371.46
	26	1244.86	1386.1	1399.06	1637.26	1528.03	1415.28
	28	1315.23	1709.14	1498.3	1897.13	1828.4	*
		Tumor volume (mm3)
		Free R848
	Time (day)	Replicate	Replicate	Replicate	Replicate	Replicate	Replicate
	0	31.9851	29.9482	31.9994	22.2427	30.5847	27.6954
	2	42.9665	55.9353	57.9648	42.0112	43.8504	36.5386
	4	57.9102	56.8839	56.7913	86.1443	71.36	54.2481
	6	60.2762	96.2162	116.296	93.7288	105.279	71.3329
	8	87.4003	100.196	113.718	91.6116	80.4913	90.4736
	10	96.6193	96.0221	95.4288	118.006	88.0679	120.125
	12	158.015	194.326	137.808	193.754	119.529	182.346
	14	195.221	192.186	168.764	222.63	117.38	212.186
	16	228.094	284.177	208.011	319.209	189.211	340.233
	18	335.85	335.03	280.079	347.469	223.8	489.804
	20	463.1	429.364	341.743	464.979	336.649	623.294
	22	515.75	539.364	543.063	569.755	448.771	783.486
	24	629.962	762.158	672.78	652.928	529.55	890.727
	26	686.441	840.222	774.719	689.33	576.413	1117.07
	28	867.465	1046.34	836.129	873.23	696.96	1363.33
		Tumor volume (mm3)
		PEG-NP-R848
	Time (day)	Replicate	Replicate	Replicate	Replicate	Replicate	Replicate
	0	39.6611	30.2913	29.0521	33.1767	29.3522	32.477
	2	37.8277	51.0582	69.4835	45.6422	30.7709	46.3303
	4	67.9901	81.4727	133.103	59.4645	72.4517	70.5672
	6	76.3382	68.5609	181.76	60.8316	115.884	90.0177
	8	118.565	82.0344	230.112	69.6216	70.7638	94.1398
	10	123.231	77.124	215.174	73.7521	101.149	118.088
	12	184.01	74.58	290.395	54.8655	44.5156	62.2747
	14	163.271	61.6932	317.346	119.273	65.664	90.9285
	16	200.14	75.9347	431.85	153.707	73.5557	94.2589
	18	313.245	79.5444	615.37	130.854	136.534	168.073
	20	611.381	213.744	702.404	302.089	202.519	210.451
	22	753.538	292.553	840.286	424.402	222.382	350.508
	24	931.413	445.671	971.021	532.922	374.442	429.794
	26	1103.25	551.171	1055.41	641.136	503.378	485.492
	28	1094.72	569.854	1110.53	699.437	545.535	566.573
		Tumor volume (mm3)
		PNP-R848
	Time (day)	Replicate	Replicate	Replicate	Replicate	Replicate	Replicate
	0	26.3224	24.2365	29.4766	29.9032	30.6581	29.5138
	2	61.0567	31.6731	42.5756	40.7066	51.9052	34.2877
	4	56.2185	61.009	54.4403	60.2283	43.661	42.4215
	6	55.0081	58.9239	47.0106	51.03	47.0827	59.6551
	8	66.7095	61.852	42.9821	45.1117	50.164	54.537
	10	100.74	46.053	45.7514	63.7081	40.9896	64.125
	12	73.2982	55.9177	53.958	85.1121	50.8035	56.7031
	14	105.49	47.5773	59.2882	60.0292	55.7544	96.2959
	16	125.619	63.6048	65.5017	79.8568	62.8498	113.778
	18	178.538	144.342	68.6488	179.574	75.6167	164.9
	20	268.017	114.501	107.354	151.209	131.804	217.041
	22	297.392	107.851	168.84	254.983	155.768	315.711
	24	364.016	74.7969	242.298	345.703	152.618	354.009
	26	358.324	0	263.377	380.912	209.522	443.226
	28	477.834	0	310.997	407.378	207.936	483.675
	Figure 6d
		# of remainng animals
	Days	Control	Free R848	PEG-NP-R848	PNP-R848
	0	6	6	6	6
	8	3	6	5	6
	10	0	6	5	6
	14	0	3	5	6
	16	0	2	4	6
	18	0	1	4	6
	20	0	0	3	4
	22	0	0	0	3
	24	0	0	0	2
	26	0	0	0	1
	28	0	0	0	1
	Figure 6f
		Tumor weight (g)
		Control	Free R848	PEG-NP-R848	PNP-R848
	Replicate	1120	634.1	751.5	292.5
	Replicate	1466.2	709.8	606.3	111.7
	Replicate	2115.5	1067.8	877.3	293.5
	Replicate	1154	916.5	336.7	210.8
	Replicate	1270	766.1	489.1	299.6
	Replicate	1112.2	797.8	329.1	0
	Mean	1372.98	815.35	565	201.35
	SD	387.45	155.363	222.508	122.573
	Figure 6g
		# of metastatic nodules
		Control	Free R848	PEG-NP-R848	PNP-R848
	Replicate	64	21	10	9
	Replicate	63	7	12	0
	Replicate	88	36	16	0
	Replicate	27	16	7	4
	Replicate	34	19	15	0
	Replicate	50	18	16	4
	Mean	54.3333	19.5	12.6667	2.83333
	SD	22.277	9.43928	3.6697	3.60093

## Sheet: Supplementary Fig.1
	Supplementary Figure 1b
		Size (nm)
		NP-R848 (RT)					NP-R848 (4C)					PNP-R848 (RT)					PNP-R848 (4C)
	Time (day)	Replicate	Replicate	Replicate	Mean	SD	Replicate	Replicate	Replicate	Mean	SD	Replicate	Replicate	Replicate	Mean	SD	Replicate	Replicate	Replicate	Mean	SD
	0	93.16	92.84	92.37	92.79	0.397366	92.88	92.15	92.73	92.5867	0.38553	118.9	127.6	136.5	127.667	8.80019	142.4	144.6	147.7	144.9	2.66271
	7	96.41	94.08	92.71	94.4	1.87064	105.9	98.9	97.14	100.647	4.63385	153.3	150.3	150.3	151.3	1.73205	145.3	144	143.7	144.333	0.85049
	14	95.07	92.87	93.01	93.65	1.23175	102	95.67	94.02	97.23	4.21252	130.3	134	138.7	134.333	4.20991	139.6	143.2	142	141.6	1.83303
	21	95.24	93.19	93.09	93.84	1.21347	100.4	95.63	93.05	96.36	3.72898	145.8	146.4	147.5	146.567	0.862168	129.7	134.7	138	134.133	4.17892
	28	94.22	94.43	93.25	93.9667	0.629471	104.9	99	94.72	99.54	5.11144	138.9	147.9	148	144.933	5.22526	141.2	142.3	143.2	142.233	1.00167

## Sheet: Supplementary Fig.2
	Supplementary Figure 2c
		IL-6 (ng mL-1)
		PBS	LPS	hPNP	mPNP	PNP-R848	Free R848
	Replicate	0	4.66064	0	0	8.1946	7.65348
	Replicate	0	4.8	0	0
	Supplementary Figure 2d
		TNFα (ng mL-1)
		PBS	LPS	hPNP	mPNP	PNP-R848	Free R848
	Replicate	0.00240625	1.02634	0.00746875	0.075375	0.825438	0.926125
	Replicate	0.002375	1.03456	0.0085	0.0776875	0.855281	0.900687
	Supplementary Figure 2e
		IL-12p40 (ng mL-1)
		PBS	LPS	hPNP	mPNP	PNP-R848	Free R848
	Replicate	0.0136364	2.51836	-0.00054545	0.0692727	4.48964	4.01509
	Replicate	0	2.664	0.0130909	0.100364	3.95782	4.08655

## Sheet: Supplementary Fig.3
	Supplementary Figure 3a
		Tumor volume (mm3)
		Control									Free R848										PEG-NP-R848									PNP-R848
	Time (day)	Replicate	Replicate	Replicate	Replicate	Replicate	Replicate	Replicate	Mean	SEM	Replicate	Replicate	Replicate	Replicate	Replicate	Replicate	Replicate	Replicate	Mean	SEM	Replicate	Replicate	Replicate	Replicate	Replicate	Replicate	Replicate	Mean	SEM	Replicate	Replicate	Replicate	Replicate	Replicate	Replicate	Replicate	Replicate	Mean	SEM
	0	29.0243	31.9946	23.409	24.6977	27.6619	27.2194	26.0443	27.1502	1.0744	32.8976	30.3952	29.4258	34.5378	26.4901	30.4981	28.767	39.0932	31.5131	1.38829	30.4263	41.8147	35.5636	41.6717	29.1238	32.4445	35.3661	35.2015	1.90924	32.4818	25.6695	25.457	25.6582	31.9906	32.7791	27.9435	33.4534	29.4291	1.26517
	2	78.0226	87.2479	93.1574	75.3418	51.1523	51.1214	79.3166	73.6229	6.23587	37.4581	45.8566	36.3312	63.3005	40.8541	41.0136	41.8798	69.8691	47.0704	4.42127	22.8281	39.1096	37.9045	29.0484	70.0611	19.0221	23.9012	34.5536	6.57424	47.922	51.3534	34.9452	55.5037	35.7953	46.1736	52.2738	40.8541	45.6027	2.71776
	4	57.8676	94.2027	90.5185	95.4661	50.3767	54.3304	69.6773	73.2056	7.49807	31.0703	35.7891	31.4243	52.2959	26.9494	32.2115	44.6334	41.5635	36.9922	3.00214	24.3609	42.8968	37.8127	38.1478	67.9064	38.8316	51.6871	43.0919	5.14316	49.0729	38.0771	39.6237	43.3417	46.1023	41.982	46.253	48.6926	44.1432	1.43816
	6	80.2054	144.464	154.315	115.916	44.8287	73.8609	97.5551	101.592	14.8705	27.0785	47.1155	30.7677	44.2835	21.2704	31.3137	37.3006	74.4876	39.2022	5.88433	16.7523	59.1448	32.1038	35.0552	71.2051	38.1286	136.203	55.5133	15.0724	56.5307	44.2573	26.3583	35.8195	35.9371	41.8206	60.3057	43.8501	43.1099	3.92919
	8	105.191	188.433	262.51	172.198	46.4458	92.4338	113.492	140.1	27.308	21.6244	55.0675	48.3985	47.8912	8.47969	28.7256	84.6913	61.5397	44.5522	8.57074	19.2766	30.6251	21.862	34.4035	42.899	117.471	231.144	71.0973	29.542	32.6312	35.9999	24.9828	39.293	38.5721	40.1699	55.3617	40.8513	38.4827	3.03749
	10	107.414	376.18	142.201	253.117	31.2822	117.061	136.241	166.214	42.871	10.4176	48.0287	51.1387	46.4738	0	26.9261	212.581	32.1171	53.4603	23.6316	17.3695	28.253	13.5913	31.2478	63.3445	211.066	270.925	90.8282	39.7835	29.1048	26.3819	21.2786	15.2767	33.7921	34.6363	57.1536	28.3824	30.7508	4.38754
	12	172.751	596.026	198.249	451.537	44.22	160.736	239.609	266.161	71.9772	0	98.7024	35.9109	0	0	7.70589	268.441	22.7105	54.1838	32.7818	16.6926	31.1757	9.59119	20.9977	39.7909	185.671	674.911	139.833	92.1273	9.91049	0	10.7122	0	20.6856	25.2272	50.2483	24.3622	17.6433	5.83311
	14	289.573	905.192	464.489	743.321	47.6997	256.338	452.328	451.277	111.112	0	125.222	0	0	0	6.61676	383.935	17.8082	66.6977	47.7827	11.3724	31.5059	12.3183	30.8405	46.0224	203.057	724.881	151.428	98.8643	0	0	3.54675	0	14.7028	16.3024	98.0361	0	16.5735	11.8835
	16	465.916	1492.76	1082.7	1431.82	121.941	449.316	602.275	806.675	200.723	0	368.803	0	0	0	0	1040.22	36.2559	180.66	130.814	0	35.2508	0	22.9595	67.0099	250.828	1454.6	261.521	201.558	0	0	0	0	0	0	172.731	0	21.5914	21.5914
	18										0	615.645	0	0	0	0	1241.76	126.218	247.953	160.639	0	59.4452	0	19.321	107.004	246.81	2575.39	429.71	359.111	0	0	0	0	0	0	312.193	0	39.0241	39.0241
	20										0	1106.12	0	0	0	0	1868.1	178.2	394.052	250.101										0	0	0	0	0	0	987.443	0	123.43	123.43
	Supplementary Figure 3b
		Tumor volume (mm3)
	Control	Initial tumor
	Time (day)	Replicate	Replicate	Replicate	Replicate	Replicate	Replicate	Replicate
	0	29.0243	31.9946	23.409	24.6977	27.6619	27.2194	26.0443
	2	78.0226	87.2479	93.1574	75.3418	51.1523	51.1214	79.3166
	4	57.8676	94.2027	90.5185	95.4661	50.3767	54.3304	69.6773
	6	80.2054	144.464	154.315	115.916	44.8287	73.8609	97.5551
	8	105.191	188.433	262.51	172.198	46.4458	92.4338	113.492
	10	107.414	376.18	142.201	253.117	31.2822	117.061	136.241
	12	172.751	596.026	198.249	451.537	44.22	160.736	239.609
	14	289.573	905.192	464.489	743.321	47.6997	256.338	452.328
	16	465.916	1492.76	1082.7	1431.82	121.941	449.316	602.275
	18	947.528	2299.57	1958.39	2624.3	218.714	727.21	1129.2
	20	1413.09	*	*	*	393.965	942.581	1640.69
	22	2225.14				622.205	1820.41	2283.02
	24	*				1372.06	*	*
	26					1562.52
		Tumor volume (mm3)
		Control (re-challenge 1)
	Time (day)	Replicate2	Replicate2	Replicate2	Replicate2	Replicate2
	56	0	0	0	0	0
	58	29.4319	5.324	12.9672	25.3265	14.8955
	60	49.4811	26.1568	27.436	49.9311	59.5483
	62	96.0897	48.9861	76.9749	96.462	111.416
	64	170.355	148.875	172.602	126.746	193.011
	66	185.723	388.575	179.801	141.075	264.631
	68	209.67	469.803	202.324	170.102	460.92
	70	222.588	818.689	419.438	210.389	831.271
	72	335.809	934.407	470.073	228.431	1071.07
	74	525.5	1127.51	1111.22	523.826	1852.75
	76	1058.44	1759.13	1909.18	737.867	2831.21
	78	1418.47	2180.41	2940.77	1197.2	3361.76
		Tumor volume (mm3)
		Control (re-challenge 2)
	Time (day)	Replicate3	Replicate3	Replicate3	Replicate3	Replicate3
	140	0	0	0	0	0
	142	31.2854	28.7562	15.3321	14.3263	32.2406
	144	85.9398	105.322	53.5859	52.577	37.044
	146	83.0622	190.439	110.174	94.0663	37.3092
	148	134.309	209.366	136.449	101.649	136.448
	150	315.295	338.493	300.324	218.84	352.768
	152	442.646	462.426	309.878	297.706	651.651
	154	557.311	1085.75	405.035	281.749	841.628
	156	692.055	2454.08	845.885	901.911	2469.53
	158	1036.84	*	1270.67	2034.86	*
	160	1652.43		1648.1	3539.2
		Tumor volume (mm3)
		Free R848
	Time (day)	Replicate	Replicate	Replicate	Replicate	Replicate	Replicate	Replicate	Replicate
	0	32.8976	30.3952	29.4258	34.5378	26.4901	30.4981	28.767	39.0932
	2	37.4581	45.8566	36.3312	63.3005	40.8541	41.0136	41.8798	69.8691
	4	31.0703	35.7891	31.4243	52.2959	26.9494	32.2115	44.6334	41.5635
	6	27.0785	47.1155	30.7677	44.2835	21.2704	31.3137	37.3006	74.4876
	8	21.6244	55.0675	48.3985	47.8912	8.47969	28.7256	84.6913	61.5397
	10	10.4176	48.0287	51.1387	46.4738	0	26.9261	212.581	32.1171
	12	0	98.7024	35.9109	0	0	7.70589	268.441	22.7105
	14	0	125.222	0	0	0	6.61676	383.935	17.8082
	16	0	368.803	0	0	0	0	1040.22	36.2559
	18	0	615.645	0	0	0	0	1241.76	126.218
	20	0	1106.12	0	0	0	0	1868.1	178.2
	22	0	1413.57	0	0	0	0	*	366.935
	24	0	1918.48	0	0	0	0		515.151
	26	0	*	0	0	0	0		731.068
	28	0		0	0	0	0		*
	30	0		0	0	0	0
	32	0		0	0	0	0
	34	0		0	0	0	0
	36	0		0	0	0	0
	38	0		0	0	0	0
	42	0		0	0	0	0
	44	0		0	0	0	0
	48	0		0	0	0	0
	52	0		0	0	0	0
	56	0		0	0	0	0
	58	41.7267		38.9272	28.9803	57.8581	34.209
	60	54.3289		50.5774	44.3583	88.3073	56.9554
	62	32.9696		26.7913	59.1854	88.6021	44.0606
	64	10.2854		32.4824	9.09572	79.375	45.5625
	66	0		13.099	0	92.4466	31.5224
	68	0		0	0	126.899	27.0051
	70	0		0	0	203.149	6.48894
	72	0		0	0	256.635	6.48894
	74	0		0	0	502.099	34.4605
	76	0		0	0	867.447	58.1071
	78	0		0	0	1113.31	68.9031
	80	0		0	0	*	129.237
	82	0		0	0		234.135
	84	0		0	0		377.635
	86	0		0	0		442.683
	88	0		0	0		*
	90	0		0	0
	92	0		0	0
	94	0		0	0
	96	0		0	0
	98	0		0	0
		Tumor volume (mm3)
		PEG-NP-R848
	Time (day)	Replicate	Replicate	Replicate	Replicate	Replicate	Replicate	Replicate
	0	30.4263	41.8147	35.5636	41.6717	29.1238	32.4445	35.3661
	2	22.8281	39.1096	37.9045	29.0484	70.0611	19.0221	23.9012
	4	24.3609	42.8968	37.8127	38.1478	67.9064	38.8316	51.6871
	6	16.7523	59.1448	32.1038	35.0552	71.2051	38.1286	136.203
	8	19.2766	30.6251	21.862	34.4035	42.899	117.471	231.144
	10	17.3695	28.253	13.5913	31.2478	63.3445	211.066	270.925
	12	16.6926	31.1757	9.59119	20.9977	39.7909	185.671	674.911
	14	11.3724	31.5059	12.3183	30.8405	46.0224	203.057	724.881
	16	0	35.2508	0	22.9595	67.0099	250.828	1454.6
	18	0	59.4452	0	19.321	107.004	246.81	2575.39
	20	0	85.0908	0	14.7353	207.94	274.533	*
	22	0	234.533	0	16.9388	318.944	370.19
	24	0	628.69	0	13.167	657.31	1150.6
	26	0	825.613	0	41.5283	1284.11	2044.93
	29	0	1015.89	0	121.552	2753.93	*
	31	0	1235.51	0	217.782	*
	33	0	1546.04	0	237.273
	36	0	*	0	385.93
	38	0		0	468.99
	40	0		0	732.82
	42	0		0	1134.8
	44	0		0	1649.2
	46	0		0	1779.42
	48	0		0	2309.9
	50	0		0	*
	52	0		0
	54	0		0
	56	0		0
	58	23.763		30.0061
	60	13.2762		20.8136
	62	28.8453		11.82
	64	7.5903		0
	66	0		0
	68	0		0
	70	0		0
	72	0		0
	74	0		0
	76	0		0
	78	0		0
	80	0		0
	82	0		0
	84	0		0
	86	0		0
	88	0		0
	90	0		0
	92	0		0
	94	0		0
	96	0		0
	98	0		0
		Tumor volume (mm3)
		PNP-R848
	Time (day)	Replicate	Replicate	Replicate	Replicate	Replicate	Replicate	Replicate	Replicate
	0	32.4818	25.6695	25.457	25.6582	31.9906	32.7791	27.9435	33.4534
	2	47.922	51.3534	34.9452	55.5037	35.7953	46.1736	52.2738	40.8541
	4	49.0729	38.0771	39.6237	43.3417	46.1023	41.982	46.253	48.6926
	6	56.5307	44.2573	26.3583	35.8195	35.9371	41.8206	60.3057	43.8501
	8	32.6312	35.9999	24.9828	39.293	38.5721	40.1699	55.3617	40.8513
	10	29.1048	26.3819	21.2786	15.2767	33.7921	34.6363	57.1536	28.3824
	12	9.91049	0	10.7122	0	20.6856	25.2272	50.2483	24.3622
	14	0	0	3.54675	0	14.7028	16.3024	98.0361	0
	16	0	0	0	0	0	0	172.731	0
	18	0	0	0	0	0	0	312.193	0
	20	0	0	0	0	0	0	987.443	0
	22	0	0	0	0	0	0	1627.47	0
	24	0	0	0	0	0	0	1744.44	0
	26	0	0	0	0	0	0	*	0
	28	0	0	0	0	0	0		0
	30	0	0	0	0	0	0		0
	32	0	0	0	0	0	0		0
	34	0	0	0	0	0	0		0
	36	0	0	0	0	0	0		0
	38	0	0	0	0	0	0		0
	42	0	0	0	0	0	0		0
	46	0	0	0	0	0	0		0
	48	0	0	0	0	0	0		0
	52	0	0	0	0	0	0		0
	56	0	0	0	0	0	0		0
	58	25.1217	39.7535	14.8955	39.7535	74.4385	100.615		24.918
	60	11.6968	32.9696	0	14.8955	43.7642	48.9861		17.323
	62	16.0787	0	0	21.8071	39.7535	34.209		0
	64	5.324	0	0	11.4532	14.8955	13.5		0
	66	0	0	0	0	0	0		0
	68	0	0	0	0	0	0		0
	70	0	0	0	0	0	0		0
	72	0	0	0	0	0	0		0
	74	0	0	0	0	0	0		0
	76	0	0	0	0	0	0		0
	78	0	0	0	0	0	0		0
	80	0	0	0	0	0	0		0
	82	0	0	0	0	0	0		0
	84	0	0	0	0	0	0		0
	86	0	0	0	0	0	0		0
	88	0	0	0	0	0	0		0
	90	0	0	0	0	0	0		0
	92	0	0	0	0	0	0		0
	94	0	0	0	0	0	0		0
	96	0	0	0	0	0	0		0
	98	0	0	0	0	0	0		0
	102	0	0	0	0	0	0		0
	106	0	0	0	0	0	0		0
	110	0	0	0	0	0	0		0
	114	0	0	0	0	0	0		0
	118	0	0	0	0	0	0		0
	122	0	0	0	0	0	0		0
	126	0	0	0	0	0	0		0
	130	0	0	0	0	0	0		0
	134	0	0	0	0	0	0		0
	138	0	0	0	0	0	0		0
	140	0	0	0	0	0	0		0
	142	41.7267	48.668	67.5028	51.5809	0	46.7883		29.6595
	144	39.4768	46.4798	39.4768	23.328	46.7883	71.1183		37.044
	146	44.9577	21.0721	31.2854	32	28.0909	27.8715		13.2318
	148	0	14.3263	19.4791	12.1945	7.26339	8.4873		0
	150	0	0	17.7001	0	0	0		0
	152	0	0	0	0	0	0		0
	154	0	0	0	0	0	0		0
	156	0	0	0	0	0	0		0
	158	0	0	0	0	0	0		0
	160	0	0	0	0	0	0		0
	162	0	0	0	0	0	0		0
	166	0	0	17.7001	0	0	0		0
	170	0	0	0	0	0	0		0
	174	0	0	0	0	0	0		0
	178	0	0	0	0	0	0		0
	182	0	0	0	0	0	0		0
	186	0	0	0	0	0	0		0
	190	0	0	0	0	0	0		0
	Supplementary Figure 3c
		# of remaining animals
	Time (day)	Control	Free R848	PEG-NP-R848	PNP-R848
	0	8	8	7	8
	8	7	8	6	8
	10	6	7	5	8
	12	5	7	5	8
	14	2	7	5	8
	16	2	6	5	7
	18	0	6	5	7
	20	0	6	4	7
	22	0	5	3	7
	24	0	5	3	7
	28	0	5	3	7
	31	0	5	2	7
	33	0	5	2	7
	70	0	4	2	7
	74	0	4	2	7
	76	0	4	2	7
	82	0	3	2	7
	100	0	3	2	7
	158				7
	190				7
	Supplementary Figure 3d
		Body weight (g)
		Control									Free R848										PEG-NP-R848									PNP-R848
	Time (day)	Replicate	Replicate	Replicate	Replicate	Replicate	Replicate	Replicate	Mean	SD	Replicate	Replicate	Replicate	Replicate	Replicate	Replicate	Replicate	Replicate	Mean	SD	Replicate	Replicate	Replicate	Replicate	Replicate	Replicate	Replicate	Mean	SD	Replicate	Replicate	Replicate	Replicate	Replicate	Replicate	Replicate	Replicate	Mean	SD
	0	17.1	16.6	19.1	16.6	18	17.7	17.9	17.5714	0.890158	19.2	19.9	19.3	19.6	18.4	20.9	19	20.6	19.6125	0.830555	18.6	15.9	17.2	15	17.2	16.7	17.8	16.9143	1.19224	19	18.5	18.7	17.8	19.8	18	18.4	17.4	18.45	0.748331
	2	17.2	16.5	18.7	16.5	18	18.1	18.7	17.6714	0.946422	18.9	20.2	18.9	19.7	18.1	20.3	18.7	19.8	19.325	0.786947	18.4	15.8	17.1	17.1	16.5	16	18.4	17.0429	1.05017	18.2	17.3	18.4	16.9	19.5	17.7	18.5	16.6	17.8875	0.952347
	4	17.3	17.1	19	16.9	18.3	18.6	18.3	17.9286	0.817953	19.3	20.5	19.3	19.9	18.3	20.8	19.1	20.3	19.6875	0.835699	19.1	16.7	18	18	17.4	16.2	19.1	17.7857	1.1097	18.3	18	18.7	18.3	20	18.3	18.4	16.9	18.3625	0.851784
	6	17.3	16.8	19.3	17.3	18.6	18.1	18.6	18	0.898146	19.3	20.8	19.2	19.7	18.5	20.8	19	20.5	19.725	0.877903	19	16.5	17.6	17.8	17.6	16.2	19.2	17.7	1.1299	18.5	18	18.3	18	20.4	18.5	18.9	16.9	18.4375	0.988415
	8	17.5	16.5	19.1	17.2	18.9	18.6	19.1	18.1286	1.04994	19.9	21.3	19.8	19.6	18.6	20.9	19.5	20.6	20.025	0.868085	19.6	17.3	18.7	18.9	18.1	17.2	19.8	18.5143	1.03187	18.9	18.4	19	18.3	21.2	18.9	19.2	17.6	18.9375	1.04736
	10	18.1	17.6	19.8	17.4	19.5	18.7	19.6	18.6714	0.992831	20.1	21.7	20.6	20	19	21.4	20.1	21.7	20.575	0.961769	19.9	17.5	19.1	19.1	17.5	17.5	19.9	18.6429	1.11782	19.5	18.4	19.6	18.8	21.5	19.4	19.1	17.5	19.225	1.15109
	12	18.3	17.3	20.2	18	19.6	18.1	19.7	18.7429	1.08145	19.6	22.1	20.3	19.5	18.8	21.1	20	22	20.425	1.20208	20	18.3	18.7	19.2	18.5	17.6	19.6	18.8429	0.818244	19.2	18.3	19.5	19	21.5	19.1	19.1	17.9	19.2	1.06503
	14	17.8	16.7	19.8	17.5	19.5	18.5	18.7	18.3571	1.10432	20	21.9	20.6	20.2	19.1	20.9	19.3	22.5	20.5625	1.18555	19.1	17.7	19.2	19.2	17.2	17.1	19.3	18.4	1.01653	19.5	18.5	19.9	19.5	20.8	19.9	18.7	18	19.35	0.90396
	16	19	17.5	20.9	19	20.5	18.8	19.7	19.3429	1.14143	21	22	21.2	20.6	19.8	22.4	20.6	23.3	21.3625	1.13381	20.3	18.7	19.9	19.4	19.4	17.9	20.9	19.5	0.998332	19.8	19	20.3	20	21.9	20.5	19.1	18.4	19.875	1.08463
	18	18.8	17.7	20.5	19.3	21.2	19.3	19.7	19.5	1.13578	20.7	22	21.3	20.6	19.4	21.9	20.9	22.1	21.1125	0.912512	20.7	18.7	20.2	19.7	19.5	17.5	21.3	19.6571	1.26998	20.1	18.9	20.1	20.4	21.4	20.4	19.2	18.5	19.875	0.946799
	20	19.6	18.5	20.3	19.8	21.4	19.2	19.4	19.7429	0.916255	20.9	20.6	21.6	21.3	20	22.3	21.5	21.9	21.2625	0.738604										20.3	19.4	20.9	20.5	22.1	21.2	19.5	18.9	20.35	1.0583

## Sheet: Supplementary Fig.4
	Supplementary Figure 4a
		IL-6 (pg mL-1)
		Control							PNP-R848 (0.5 mg mL-1)
	Time (h)	Replicate	Replicate	Replicate	Replicate	Replicate	Mean	SD	Replicate	Replicate	Replicate	Replicate	Replicate	Mean	SD
	2	0	0	0	0	0	0	0	154.68	238.52	186.28	67.24	477.08	224.76	154.158
	8	37.88	127	60.36	104.52		82.44	40.6048	439	274.76	608.68	412.84	469.4	440.936	119.745
	24	0	0	41.08	14.84	0.76	11.336	17.7894	31.64	150.12	87.56	82.12	25.48	75.384	50.4555
	48	0	0	6.36	1.72	59.08	13.432	25.6503	23	13.8	15.24	27.16	11.24	18.088	6.70489
	Supplementary Figure 4b
		TNFα (pg mL-1)
		Control							PNP-R848 (0.5 mg mL-1)
	Time (h)	Replicate	Replicate	Replicate	Replicate	Replicate	Mean	SD	Replicate	Replicate	Replicate	Replicate	Replicate	Mean	SD
	2	0	0	0	0	0	0	0	291.571	472.143	472.286			412	104.294
	8	0	0	0	0	0	0	0	82	52.2857	76.4286	47.1429	79.7143	67.5143	16.47
	24	0.428571	0	0.428571	0.285714	1	0.428571	0.364216	3	5.14286	5.42857	3.42857	3.57143	4.11429	1.09451
	48	0	0	0	0	1.71429	0.342857	0.766652	0	1.85714	1.57143	10.2857	2	3.14286	4.07205
	Supplementary Figure 4c
		IL-12p40 (ng mL-1)
		Control							PNP-R848 (0.5 mg mL-1)
	Time (h)	Replicate	Replicate	Replicate	Replicate	Replicate	Mean	SD	Replicate	Replicate	Replicate	Replicate	Replicate	Mean	SD
	2	0.166583	0.15975	0.167083	0.180917	0.168417	0.16855	0.00768785	0.339917	0.853083	0.399583	0.219083	1.36242	0.634817	0.472276
	8	0.124083	0.188083	0.158083	0.135083	0.228083	0.166683	0.0421758	4.19592	4.46375	4.26708	4.63142	5.13008	4.53765	0.372565
	24	0.26875	0.225917	0.27375	0.227417	0.228083	0.244783	0.0242379	1.51808	2.71458	3.84508	2.03175	2.26975	2.47585	0.878751
	48	0.24025	0.243917	0.22925	0.21275	0.260583	0.23735	0.0177629	0.288417	0.30175	0.41275	0.42325	0.312083	0.34765	0.0648725

[truncated: 2 more sheets: Supplementary Fig.5, Supplementary Fig.6]
